# Supplementary material for: Data supporting mitochondrial morphological changes by SPG13-associated HSPD1 mutants
Source: Data Brief. 2016 Jan 4;6:482–8. doi: 10.1016/j.dib.2015.12.038 (PMC4716458; doi:10.1016/j.dib.2015.12.038)
Supplement: Supplementary file 1 — Supplementary material [file mmc1.zip]

Archive with 7 entries (7 files):
- mmc1/coi_disclosure 1.pdf
- mmc1/coi_disclosure 2.pdf
- mmc1/coi_disclosure 3.pdf
- mmc1/coi_disclosure 4.pdf
- mmc1/coi_disclosure 5.pdf
- mmc1/coi_disclosure 6.pdf
- mmc1/coi_disclosure 7.pdf
